# Supplementary material for: Fecal Metabolomics for the Diagnosis of Clostridioides difficile Infection
Source: Diagnostics (Basel). 2025 Sep 15;15(18):2331. doi: 10.3390/diagnostics15182331 (PMC12468941; doi:10.3390/diagnostics15182331)
Supplement: Supplementary file 1 [file diagnostics-15-02331-s001.zip]

Archive with 1 entries (1 files):
- diagnostics-3852017-supplementary.pdf
